# Supplementary material for: Integrating High-Content Imaging and Chemical Genetics to Probe Host Cellular Pathways Critical for Yersinia Pestis Infection
Source: PLoS One. 2013 Jan 30;8(1):e55167. doi: 10.1371/journal.pone.0055167 (PMC3559335; doi:10.1371/journal.pone.0055167)
Supplement: Movie S1 — Z-stack confocal images of macrophages infected with Y. pestis CO92. Macrophages were infected with 30∶1 MOI of Y. pestis CO92 for 2 hr, washed, fixed and stained with αF1 antibody to detect the bacteria. A total of 15 images were collected and the distance between the planes is 1 µm. Y. pestis was pseudo colored green, while cell mask deep red staining the macrophages were pseudo colored Indian red. (ZIP) [file pone.0055167.s011.zip]

Archive with 1 entries (1 files):
- Movie S1.avi
